# Supplementary material for: ID3 contributes to cerebrospinal fluid seeding and poor prognosis in medulloblastoma
Source: BMC Cancer. 2013 Jun 15;13:291. doi: 10.1186/1471-2407-13-291 (PMC3686661; doi:10.1186/1471-2407-13-291)
Supplement: Additional file 1: Table S1 — Primer sequences and parameters for reverse transcriptase polymerase chain reaction. [file 1471-2407-13-291-S1.xlsx]

## Sheet: Sheet1
Gene	Abbreviation	Forward Primer	Reverse Primer	amp.size (bp)	annealing temp. (°C)	extension time (sec)	cycle
ID3	Inhibiotr of differentiation/ DNA binding 3	ATGAA GGCGC TGAGC CCGGT GC	TCAGT GGCAA AAGCT CCTTT TGTCG TTGGA	352	65	30	30
TIMP3	tissue inhibitor of metalloproteinase 3	CCTGCTACTACCTGCCTTGC	TGTGGCATTGATGATGCTTT	182	55	30	30
ITGB4	integrin, beta 4	AGACGAGATGTTCAGGGACC	GGTCTCCTCTGTGATTTGGAA	115	60	30	35
COL12A1	collagen, type XII, alpha 1	TTCAGCTATGGAGATGACAATC	AGAGTCCTAGAGTGACTGAG	472	58	45	35
ADAMTS8	a disintegrin and metalloproteinase with thrombospondin type 1 motif, 8	GGATGTCTATCAGCGCAGCTAC	TCACCGCCTCGGCTTGTCACATC	257	58	30	35
TNC	tenacin C	CATGGCCTACCACAATGGCAGATCC	CAATTTATGCCCGTTTGCGCCTGCC	272	64	30	35
CTGF	connective tissue growth factor	GCATCCGTACTCCCAAAATCTC	ATGTCTCTCACTCTCTGGCTTC	304	60	60	30
ICAM1	intercellular adhesion molecule-1	AGGCCACCCCAGAGGACAAC	CCATTATGACTGCGGCTGCTA	406	58	30	30
GAPDH	glyceraldehyde 3-phosphate dehydrogenase	CGGAGTCAACGGATTTGGTCGTAT	AGCCTTCTCCATGGTGGTGAAGAC	307	55	30	30
